# Supplementary material for: Methylobacterium as a key symbiont in plant-microbe interactions: Its ecological and agricultural significance
Source: Plant Biotechnol (Tokyo). 2025 Sep 25;42(3):229–41. doi: 10.5511/plantbiotechnology.25.0309a (PMC12573535; doi:10.5511/plantbiotechnology.25.0309a)
Supplement: Supplementary Data [file plantbiotechnology-42-3-25.0309a_s001.xlsx]

## Sheet: Table S1
Supplementary Table S1. The genes involved in methylotrophy and plant growth promotion in PPFM type strains.
	Query				Grouping	A	A	A	A	A	A	A	A	A	A	A	A	A	A	A	A	A	A	A	A	A	A	A	A	A	A	A	A	A	B	B	B	B	B	B	B	B	B	B	B	B	B	B	B
No.	Query	gene	source	pathway	annotation	Mb. phyllosphaerae (T)	Mb. fujisawaense (T)	Mb. oryzae (T)	Mb. radiotolerans (T)	Mb. tardum (T)	Mb. longum (T)	Mb. phyllostachyos (T)	Mb. guangdongense (T)	Mb. mesophilicum (T)	Mb. pseudosasicola (T)	Mb. brachiatum (T)	Mb. persicinum (T)	Mb. komagatae (T)	Mb. litchii (T)	Mb. aerolatum (T)	Mb. gregans (T)	Mb. hispanicum (T)	Mb. radiodurans (T)	Mb. symbioticum (T)	Mb. dankookense (T)	Mb. cerastii (T)	Mb. trifolii (T)	Mb. durans (T)	Mb. segetis (T)	Mb. oxalidis (T)	Mb. planeticum (T)	Mb. soli (T)	Mb. nigriterrae (T)	Mb. jeotgali (T)	Mr. rhodesianum (T)	Mr. podarium (T)	Mr. aminovorans (T)	Mr. populi (T)	Mr. thiocyanatum (T)	Mr. extorquens (T)	Mr. zatmanii (T)	Mr. rhodinum (T)	Mr. salsuginis (T)	Mr. subtromicum (T)	Mr. suomiense (T)	Mb. organophilum (T)	Mb. haplocladii (T)	Mb. thuringiense (T)	Mb. gnaphalii (T)
1	Mext_1651	mgdD	PA1	Methylamine, NMG pathway	Methylglutamate dehydrogenase subunit D	0	0	0	0	0	0	0	0	0	0	0	0	0	0	0	0	0	0	0	63	0	0	70	0	67	68	62	0	59	81	79	80	80	80	96	72	59	61	59	61	57	0	0	62
2	Mext_1652	mgdC	PA1	Methylamine, NMG pathway	Methylglutamate dehydrogenase subunit C	0	0	0	0	0	0	0	57	0	0	0	0	0	0	0	0	0	0	0	75	0	0	84	0	85	84	84	85	81	93	92	94	94	94	96	89	84	0	85	84	82	0	0	78
3	Mext_1653	mgdB	PA1	Methylamine, NMG pathway	Methylglutamate dehydrogenase subunit B	0	0	0	0	0	0	0	0	0	0	0	0	0	0	0	0	0	0	0	82	0	0	83	0	86	86	83	87	74	94	92	93	96	97	97	94	84	82	87	84	86	0	0	80
4	Mext_1654	mgdA	PA1	Methylamine, NMG pathway	Methylglutamate dehydrogenase subunit A	0	0	0	54	0	0	0	0	0	55	0	0	0	0	0	0	0	54	0	91	0	0	92	0	92	93	93	94	92	98	97	98	98	98	99	96	94	94	94	94	90	0	0	91
5	Mext_1656	mgsA	PA1	Methylamine, NMG pathway	N-methyltransferase subunit A	0	0	0	78	62	0	63	0	0	63	0	0	0	0	0	0	0	0	0	76	0	0	92	0	86	85	85	79	80	92	93	93	92	93	99	89	81	81	79	80	78	0	0	82
6	Mext_1657	mgsB	PA1	Methylamine, NMG pathway	N-methyltransferase subunit B	0	0	0	85	67	0	67	0	0	65	0	0	0	0	0	0	0	0	0	84	0	0	88	0	89	86	84	85	86	99	98	99	97	96	99	93	85	85	85	86	84	0	0	83
7	Mext_1658	mgsC	PA1	Methylamine, NMG pathway	N-methyltransferase subunit C	0	0	0	95	84	0	84	0	0	84	0	0	0	0	0	0	0	0	0	96	0	0	97	0	97	95	94	93	95	99	98	98	99	99	99	97	92	93	93	94	95	0	0	94
8	Mext_1659	gmaS	PA1	Methylamine, NMG pathway	Glutamine synthetase	0	0	0	85	66	0	66	0	0	65	0	0	0	0	0	0	0	0	0	84	0	0	89	0	90	92	91	90	92	98	97	97	96	0	99	95	90	89	90	90	88	0	0	85
9	MexAM1_META1p2769	mauF	AM1	Methylamine dehydrogenase	Unknown	0	0	0	0	0	0	0	0	0	0	0	0	0	0	0	0	0	0	0	0	0	0	0	0	61	0	0	0	0	72	84	74	0	0	0	0	0	0	0	0	0	0	0	0
10	MexAM1_META1p2770	mauB	AM1	Methylamine dehydrogenase	Methylamine dehydrogenase large subunit	0	0	0	0	0	0	0	0	0	0	0	0	0	0	0	0	0	0	0	0	0	0	0	0	65	0	0	0	0	85	83	87	0	0	0	0	0	0	0	0	0	0	0	0
11	MexAM1_META1p2771	mauE	AM1	Methylamine dehydrogenase	Essential for small subunit maturation	0	0	0	0	0	0	0	0	0	0	0	0	0	0	0	0	0	0	0	0	0	0	0	0	65	0	0	0	0	76	76	74	0	0	0	0	0	0	0	0	0	0	0	0
12	MexAM1_META1p2772	mauD	AM1	Methylamine dehydrogenase	Essential for small subunit maturation	0	0	0	0	0	0	0	0	0	0	0	0	0	0	0	0	0	0	0	0	0	0	0	0	77	0	0	0	0	95	95	94	0	0	0	0	0	0	0	0	0	0	0	0
13	MexAM1_META1p2773	mauA	AM1	Methylamine dehydrogenase	Methylamine dehydrogenase small subunit	0	0	0	0	0	0	0	0	0	0	0	0	0	0	0	0	0	0	0	0	0	0	0	0	87	0	0	0	0	96	96	96	0	0	0	0	0	0	0	0	0	0	0	0
14	MexAM1_META1p2774	mauC	AM1	Methylamine dehydrogenase	Amicyanin	0	0	0	0	0	0	0	0	0	0	0	0	0	0	0	0	0	0	0	0	0	0	0	0	65	0	0	0	0	87	88	90	0	0	0	0	0	0	0	0	0	0	0	0
15	MexAM1_META1p2775	mauJ	AM1	Methylamine dehydrogenase	Unknown	0	0	0	0	0	0	0	0	0	0	0	0	0	0	0	0	0	0	0	0	0	0	0	0	0	0	0	0	0	87	88	87	0	0	0	0	0	0	0	0	0	0	0	0
16	MexAM1_META1p2776	mauG	AM1	Methylamine dehydrogenase	Unknown	0	0	0	0	0	52	0	51	51	0	51	0	0	0	0	0	50	0	0	0	0	0	0	78	67	50	0	50	0	84	87	84	0	0	0	0	0	50	50	0	0	0	0	0
17	MexAM1_META1p2777	maul	AM1	Methylamine dehydrogenase	Unknown	0	0	0	0	0	0	0	0	0	0	0	0	0	0	0	0	0	0	0	0	0	0	0	76	60	0	0	0	0	68	71	77	0	0	0	0	0	0	0	0	0	0	0	0
18	MexAM1_META1p2778	mauM	AM1	Methylamine dehydrogenase	Ferredoxin	0	0	0	0	0	0	0	0	0	0	0	0	0	0	0	0	0	0	0	0	0	0	0	0	85	0	0	0	0	91	92	94	0	0	0	0	0	0	0	0	0	0	0	0
19	MexAM1_META1p2779	mauN	AM1	Methylamine dehydrogenase	Ferredoxin	0	0	0	0	0	0	0	0	0	0	0	0	0	0	0	0	0	0	0	0	0	0	0	0	73	0	0	0	0	85	86	86	0	0	0	0	0	0	0	0	0	0	0	0
20	MexAM1_META1p4525	mxaB	AM1	Ca-dependent MDH, Mxa cluster	Transcriptional regulator	60	60	60	58	56	56	61	55	62	66	59	55	55	58	58	57	57	57	58	59	64	71	57	57	57	59	59	70	69	92	94	95	95	95	99	86	78	73	70	76	79	61	59	59
21	MexAM1_META1p4526	mxaH	AM1	Ca-dependent MDH, Mxa cluster	Unknown	61	60	61	63	0	0	60	64	61	61	58	0	0	59	60	0	50	52	0	53	52	63	50	0	0	0	0	70	61	83	83	87	84	84	96	74	71	73	70	71	70	56	56	0
22	MexAM1_META1p4527	mxaE	AM1	Ca-dependent MDH, Mxa cluster	Unknown	62	62	62	61	0	0	57	56	59	61	61	0	0	55	57	52	56	60	60	57	0	67	53	52	52	60	0	73	63	89	89	88	85	84	96	79	75	75	73	75	77	59	60	56
23	MexAM1_META1p4528	mxaD	AM1	Ca-dependent MDH, Mxa cluster	Unknown	68	68	68	69	0	0	70	68	68	67	69	0	0	70	72	66	64	67	66	65	65	77	68	69	71	71	69	81	72	94	90	90	92	92	99	86	84	73	81	75	71	76	77	71
24	MexAM1_META1p4529	mxaL	AM1	Ca-dependent MDH, Mxa cluster	Essential for Ca2+ insertion into MDH	75	76	75	75	0	0	75	75	75	76	77	0	0	75	76	77	77	76	75	76	76	74	74	76	76	75	78	81	76	90	82	94	95	93	98	85	81	80	81	77	82	72	72	73
25	MexAM1_META1p4530	mxaK	AM1	Ca-dependent MDH, Mxa cluster	Essential for Ca2+ insertion into MDH	64	63	64	67	0	0	68	65	63	67	68	0	0	63	65	63	63	65	68	64	56	69	53	65	66	63	65	75	65	90	92	88	88	0	97	86	79	76	0	75	80	66	60	59
26	MexAM1_META1p4531	mxaC	AM1	Ca-dependent MDH, Mxa cluster	Essential for Ca2+ insertion into MDH	79	79	79	80	0	0	77	74	78	79	77	0	0	81	78	78	80	80	82	80	77	86	76	79	77	77	78	84	78	94	94	92	95	95	99	92	89	87	84	89	88	83	79	79
27	MexAM1_META1p4532	mxaA	AM1	Ca-dependent MDH, Mxa cluster	Essential for Ca2+ insertion into MDH	64	64	64	64	0	0	56	60	60	60	62	0	0	60	62	59	59	56	61	62	57	66	59	62	57	60	62	72	65	91	90	94	90	91	96	88	74	73	72	73	73	61	62	62
28	MexAM1_META1p4533	mxaS	AM1	Ca-dependent MDH, Mxa cluster	Unknown	74	74	74	73	0	0	71	68	72	72	73	0	0	71	70	69	68	72	70	70	70	77	71	70	68	73	69	83	76	91	89	94	90	91	97	88	82	80	83	81	85	72	70	68
29	MexAM1_META1p4534	mxaR	AM1	Ca-dependent MDH, Mxa cluster	Unknown	85	85	85	85	0	0	83	87	87	86	87	0	0	83	83	80	80	78	80	78	82	89	81	81	80	85	81	91	87	96	96	96	97	96	99	93	92	91	91	91	91	84	84	82
30	MexAM1_META1p4535	mxaI	AM1	Ca-dependent MDH, Mxa cluster	Methanol dehydrogenase, small subunit	74	74	73	74	0	0	78	73	77	76	77	0	0	0	77	92	92	78	84	77	80	80	82	78	80	80	86	92	88	94	96	95	96	96	100	96	93	93	92	93	82	77	79	78
31	MexAM1_META1p4536	mxaG	AM1	Ca-dependent MDH, Mxa cluster	Cytochrome c550	73	73	73	79	0	0	79	73	76	77	77	0	0	0	76	85	86	85	83	84	81	87	80	84	78	85	83	89	88	94	96	93	97	97	99	89	90	88	89	95	90	72	80	71
32	MexAM1_META1p4537	mxaJ	AM1	Ca-dependent MDH, Mxa cluster	MxaJ, possible chaperone	72	72	72	80	0	0	78	80	79	76	76	0	0	76	73	81	77	75	83	81	72	75	72	82	79	72	74	80	75	88	92	91	89	89	99	86	81	82	80	81	83	80	80	73
33	MexAM1_META1p4538	mxaF	AM1	Ca-dependent MDH, Mxa cluster	Methanol dehydrogenase, large subunit	92	92	92	92	0	0	90	92	91	92	91	51	51	92	90	90	91	92	91	91	91	92	93	91	90	93	91	97	94	99	99	98	98	98	100	97	97	97	97	97	96	94	94	92
34	MexAM1_META1p1752	mxbM	AM1	MDH regulation	Transcriptional regulator	76	76	75	77	76	76	76	76	77	77	78	76	75	0	75	0	78	77	79	79	80	81	84	84	84	85	78	97	83	99	96	99	99	99	100	99	97	97	97	97	89	90	90	89
35	MexAM1_META1p1753	mxbD	AM1	MDH regulation	Sensor kinase	66	66	66	66	66	64	65	64	66	65	66	63	62	63	62	0	67	67	67	68	67	69	71	70	70	72	0	79	69	90	90	90	91	91	99	87	78	80	79	79	78	76	76	72
36	MexAM1_META1p4896	mxcQ	AM1	MDH regulation	Sensor kinase	64	64	64	64	63	66	63	64	65	65	64	63	62	63	63	64	64	63	65	66	66	68	68	69	66	67	68	77	66	91	89	91	88	88	99	82	78	77	77	78	71	73	71	69
37	MexAM1_META1p4897	mxcE	AM1	MDH regulation	Transcriptional regulator	85	85	85	85	89	88	89	0	86	86	86	89	89	50	88	86	89	89	88	88	90	85	90	91	87	90	91	92	86	97	97	97	99	99	100	97	92	94	92	92	89	92	93	92
38	MexAM1_META1p1748	pqqE	AM1	PQQ synthesis	PQQ synthesis protein, PqqE	90	90	90	90	89	90	89	88	89	89	88	89	90	90	89	88	89	89	87	87	89	89	88	88	88	88	88	95	87	98	97	98	98	98	99	97	95	95	95	95	93	92	93	92
39	MexAM1_META1p1749	pqqC/D	AM1	PQQ synthesis	PQQ synthesis protein, PqqC/D	81	81	81	82	80	81	81	81	80	81	81	80	80	80	80	83	83	83	86	84	78	79	83	83	82	82	82	89	84	92	0	94	91	92	99	83	89	88	89	88	83	82	82	82
40	MexAM1_META1p1750	pqqB	AM1	PQQ synthesis	PQQ synthesis protein, PqqB	80	80	80	80	80	79	80	81	80	78	79	78	78	77	81	78	80	81	79	78	81	82	82	81	83	82	82	95	80	94	94	94	94	94	99	94	95	93	95	92	87	89	90	87
41	MexAM1_META1p1751	pqqA	AM1	PQQ synthesis	PQQ synthesis protein, PqqA	100	100	100	100	100	100	97	100	97	97	97	93	93	93	93	83	97	97	97	97	97	97	93	93	93	86	93	86	90	100	100	100	100	100	100	100	100	100	100	97	97	97	97	97
42	MexAM1_META1p2330	pqqF	AM1	PQQ synthesis	PQQ synthesis protein, PqqF	84	84	84	84	84	85	84	84	83	83	83	82	82	81	81	87	84	84	83	83	83	84	84	84	83	84	85	92	82	95	95	95	95	95	99	94	92	92	92	93	87	86	85	83
43	MexAM1_META1p2331	pqqG	AM1	PQQ synthesis	PQQ synthesis protein, PqqG	78	78	78	77	77	77	79	79	78	78	78	80	80	79	79	79	79	79	81	80	79	79	82	81	80	82	81	91	78	95	95	94	96	97	99	93	91	91	91	91	87	83	82	84
44	MexAM1_META1p1740	xoxF1	AM1	Ln-dependent MDH, XoxF1 cluster	Ln-dependent MDH, XoxF1	92	92	92	92	91	91	91	90	91	91	91	90	90	92	90	93	93	94	92	91	90	89	92	93	0	93	93	95	93	95	95	96	96	96	100	97	95	92	95	0	95	91	91	91
45	MexAM1_META1p1741	xoxG	AM1	Ln-dependent MDH, XoxF1 cluster	Cytochrome c	69	69	69	68	69	69	68	0	68	68	68	68	67	67	68	70	70	70	72	72	68	73	77	75	71	71	69	85	75	90	90	89	93	93	99	91	88	87	85	89	74	78	75	79
46	MexAM1_META1p1742	xoxJ	AM1	Ln-dependent MDH, XoxF1 cluster	Periplasmic binding proteins	71	71	70	69	71	69	70	70	68	70	69	69	67	67	70	67	67	67	72	70	65	71	73	75	73	71	70	80	68	90	89	92	92	93	99	90	81	81	80	78	77	78	77	76
47	MexAM1_META1p2757	xoxf2	AM1	Ln-dependent MDH, XoxF2	Ln-dependent MDH, XoxF2	88	88	88	88	88	88	85	87	87	88	86	87	86	86	87	92	86	86	87	86	86	85	88	88	0	86	86	88	89	88	88	91	88	88	88	89	88	86	88	0	84	85	86	85
48	Mext_0925	ttmR	PA1	Methylotrophy regulator	formaldehyde-responsive transcription factor	68	68	68	69	69	72	72	61	70	64	69	71	62	70	71	76	77	76	78	69	74	70	66	70	71	79	75	86	78	94	94	97	92	93	100	90	92	86	86	84	83	77	79	76
49	Mext_4158	efgA	PA1	Formaldehyde-binding protein	formaldehyde-sensing protein	88	0	88	88	88	87	88	87	87	86	86	85	83	0	87	90	90	88	89	90	88	88	86	85	87	86	82	94	91	98	98	97	97	97	100	97	94	94	94	94	90	91	91	92
50	MexAM1_META1p1139	exaF	AM1	Ln-dependent EDH, ExaF	Ln-dependent ethanol dehydrogenase	88	88	88	88	88	88	87	89	0	87	0	88	85	88	88	89	89	95	88	88	0	85	88	87	89	88	88	88	0	98	0	0	98	98	99	96	89	89	88	89	83	81	0	0
51	MexAM1_META1p1778	lutA	AM1	Lut genes	Ln transport and utilization	80	80	80	80	79	80	75	77	79	80	81	70	76	77	77	78	80	78	79	78	79	79	72	73	76	78	78	82	72	90	92	90	92	91	100	88	86	86	82	83	87	79	81	77
52	MexAM1_META1p1779	lutB	AM1	Lut genes	Ln transport and utilization	86	86	86	88	87	85	87	86	85	86	86	88	89	88	88	84	85	83	85	86	87	86	84	86	86	84	83	91	82	94	95	93	95	95	99	94	93	92	91	92	93	88	89	89
53	MexAM1_META1p1780	lutC	AM1	Lut genes	Ln transport and utilization	89	89	88	88	88	87	87	88	80	85	79	87	83	0	87	87	92	92	91	91	86	88	85	85	83	93	92	94	88	99	0	97	98	99	99	97	95	94	94	94	94	87	90	87
54	MexAM1_META1p1781	lutD	AM1	Lut genes	Ln transport and utilization	52	53	55	50	52	0	52	0	57	0	54	52	53	55	54	63	61	67	71	66	64	60	64	59	66	65	63	75	64	82	82	82	89	89	95	83	80	79	72	69	69	54	57	64
55	MexAM1_META1p1782	lutE	AM1	Lut genes	Ln transport and utilization	84	84	84	84	83	82	81	82	84	83	83	83	81	82	80	85	85	84	85	85	83	84	86	88	87	88	0	93	86	98	97	97	97	97	99	96	94	93	93	95	92	85	85	84
56	MexAM1_META1p1783	lutF	AM1	Lut genes	Ln transport and utilization	81	81	81	83	82	88	82	87	84	84	84	83	83	84	85	91	86	89	85	84	82	85	83	88	87	83	84	89	87	95	97	97	94	94	100	94	91	89	89	88	88	85	88	90
57	MexAM1_META1p1784	lutG	AM1	Lut genes	Ln transport and utilization	63	63	63	64	66	62	66	66	63	65	67	66	66	63	66	66	64	65	63	63	66	68	64	65	62	64	63	80	66	91	0	91	91	91	99	87	82	81	80	84	84	74	74	74
58	MexAM1_META1p1785	lutH	AM1	Lut genes	Ln transport and utilization	0	0	0	0	0	0	0	0	0	0	0	0	0	0	0	0	0	0	0	0	0	0	0	0	0	0	0	84	0	93	93	93	95	95	99	94	85	84	84	87	0	0	0	0
59	MexAM1_META1p1786	lanM	AM1	Lut genes	Ln transport and utilization	55	55	55	56	59	58	53	56	55	55	54	56	62	0	58	57	61	61	64	66	62	60	60	59	57	62	58	85	57	97	95	95	98	98	100	95	80	77	85	77	73	68	72	68
60	MexAM1_META1p1787	lutI	AM1	Lut genes	Ln transport and utilization	64	64	64	61	62	62	66	67	57	56	58	57	63	62	63	57	56	58	63	55	69	53	61	61	61	61	0	85	64	89	92	85	90	90	100	87	83	83	85	86	66	66	70	68
61	MexAM1_META1p5031	fdh1B	AM1	Formate dehydrogenase 1	Tungsten-dependent formate dehydrogenase,beta subunit	0	0	0	92	93	92	0	0	0	0	0	0	0	0	0	91	93	92	88	88	0	0	87	87	87	87	87	95	0	96	96	96	95	95	99	0	96	95	95	96	0	0	0	93
62	MexAM1_META1p5032	fdh1A	AM1	Formate dehydrogenase 1	Tungsten-dependent formate dehydrogenase, alpha subunit	0	0	0	90	90	90	0	0	0	0	0	0	0	0	0	90	91	90	88	88	0	0	86	86	87	89	87	94	0	95	97	95	94	94	99	0	95	94	94	94	0	0	0	91
63	MexAM1_META1p4846	fdh2C	AM1	Formate dehydrogenase 2	Molybdenum-dependent formate dehydrogenase, gamma subunit	75	75	75	75	75	75	74	75	73	74	73	73	71	71	71	75	75	76	75	75	79	78	77	80	78	78	0	89	69	96	94	94	97	97	100	94	75	92	89	91	76	80	79	78
64	MexAM1_META1p4847	fdh2B	AM1	Formate dehydrogenase 2	Molybdenum-dependent formate dehydrogenase, beta subunit	89	89	89	89	90	89	89	89	88	88	89	89	89	89	89	88	88	89	90	91	87	88	86	0	86	85	87	93	87	96	96	94	97	96	99	96	86	94	93	94	90	88	89	89
65	MexAM1_META1p4848	fdh2A	AM1	Formate dehydrogenase 2	Molybdenum-dependent formate dehydrogenase, alpha subunit	91	91	91	91	91	90	91	91	91	91	91	91	90	90	90	90	91	91	91	91	90	91	90	0	90	91	91	96	89	97	0	98	97	98	99	97	90	97	96	96	93	91	92	91
66	MexAM1_META1p4849	fdh2D	AM1	Formate dehydrogenase 2	Molybdenum-dependent formate dehydrogenase, delta subunit	69	69	69	70	71	65	70	71	67	68	69	64	65	63	70	69	71	68	63	60	64	66	63	57	66	75	75	80	74	88	0	90	86	89	99	83	64	81	80	83	82	67	69	74
67	MexAM1_META1p0303	fdh3A	AM1	Formate dehydrogenase 3	Cytochrome-linked formate dehydrogenase alpha subunit	0	0	0	90	90	0	0	0	0	0	0	0	0	0	0	94	92	94	0	95	0	0	88	89	86	87	84	94	0	98	97	97	97	97	99	97	94	95	94	94	0	0	0	91
68	MexAM1_META1p0304	fdh3B	AM1	Formate dehydrogenase 3	Cytochrome-linked formate dehydrogenase beta subunit	0	0	0	99	98	0	0	0	0	0	0	0	0	0	0	99	99	99	0	99	0	0	96	96	96	97	93	0	0	100	99	99	100	100	100	100	99	100	99	99	0	0	0	98
69	MexAM1_META1p0305	fdh3C	AM1	Formate dehydrogenase 3	Cytochrome-linked formate dehydrogenase gamma subunit	0	0	0	83	84	0	0	0	0	0	0	0	0	0	0	86	86	86	0	89	0	0	80	74	77	74	74	89	0	96	94	95	97	97	99	94	89	88	89	89	0	0	0	83
70	MexAM1_META1p2093	fdh4B	AM1	Formate dehydrogenase 4	Protein associated with expression of formate dehydogenase 4	60	60	60	62	65	58	61	62	55	59	60	0	59	59	0	55	55	52	52	0	0	61	62	65	60	54	0	78	0	90	91	90	92	91	99	86	79	79	78	82	77	74	67	65
71	MexAM1_META1p2094	fdh4A	AM1	Formate dehydrogenase 4	Formate dehydrogenase 4	80	80	80	82	82	81	81	81	81	81	81	51	81	80	51	83	82	83	83	82	82	84	84	86	84	81	81	89	0	95	0	95	97	97	99	93	90	90	89	90	86	85	85	83
72	Maq22A_1p37180	gfa	22A	GSH-dependent formaldehyde dehydrogenase	Glutathione-dependent formaldehyde-activating enzyme	0	0	0	0	0	0	0	0	0	50	0	0	0	0	0	0	0	0	0	0	0	0	0	0	0	0	0	0	0	0	0	0	0	0	0	0	0	0	0	0	0	0	0	0
73	Maq22A_c21490	hgd	22A	GSH-dependent formaldehyde dehydrogenase	S-hydroxymethyl glutathione dehydrogenase	93	93	93	0	0	94	0	0	94	93	93	0	0	94	0	0	0	0	0	0	92	0	0	0	0	0	0	0	0	0	0	0	0	0	0	0	0	0	0	0	0	0	93	0
74	Maq22A_c21495	fgh	22A	GSH-dependent formaldehyde dehydrogenase	S-formylglutathione hydrolase	83	83	82	0	0	83	0	0	84	84	84	0	0	85	0	0	0	0	0	0	84	0	0	0	0	0	0	0	0	0	0	0	0	0	0	0	0	0	0	0	0	0	84	0
75	MexAM1_META1p1743	folK	AM1	Folate synthesis	2-amino-4-hydroxy-6-hydroxymethyl-7,8-dihydropterin pyrophosphokinase	77	77	77	78	82	79	80	80	80	79	82	79	76	77	75	80	80	80	78	78	83	84	82	81	83	86	88	89	82	92	93	92	94	94	98	88	86	90	89	87	83	82	85	84
76	MexAM1_META1p1744	folB	AM1	Folate synthesis	Dihydroneopterin aldolase	66	68	67	65	67	66	71	66	71	72	73	63	66	64	71	70	67	66	71	72	73	72	71	72	73	75	73	87	74	92	91	99	97	97	98	83	86	86	87	88	68	69	67	70
77	MexAM1_META1p1745	folP	AM1	Folate synthesis	Dihydropteroate synthase	79	79	79	78	77	79	78	80	79	79	80	82	80	82	82	84	84	82	80	82	81	81	81	82	82	81	83	88	80	91	92	94	93	93	99	92	88	89	88	84	81	78	79	78
78	MexAM1_META1p4284	pabB	AM1	Folate synthesis	para-Aminobenzoic acid synthase component	75	76	76	77	77	77	75	77	76	77	77	75	74	72	73	76	76	76	75	75	76	79	79	79	78	80	0	86	74	89	92	90	90	90	99	88	86	86	86	87	79	81	80	79
79	MexAM1_META1p4888	folC	AM1	Folate synthesis	Dihydrofolate synthase	85	85	85	85	84	84	84	84	83	84	84	85	83	0	82	85	86	85	86	85	86	86	87	87	87	86	85	92	83	95	94	95	96	96	99	90	91	91	92	91	87	86	86	86
80	MexAM1_META1p0329	ftfL	AM1	H4F pathway	Formyl-tetrahydrofolate ligase	89	89	89	89	89	88	89	89	88	88	88	89	89	89	88	90	90	89	89	0	89	89	90	92	0	91	89	94	89	97	96	97	96	96	99	96	95	95	94	95	94	89	90	90
81	MexAM1_META1p1728	mtdA	AM1	H4F pathway	Bifunctional methylene-H4MPT/ methylene-H4F dehydrogenase	80	80	80	80	80	80	80	80	79	80	78	81	82	80	81	80	80	80	78	78	80	79	79	80	78	79	80	95	76	96	96	96	98	98	100	83	98	98	95	96	83	91	93	89
82	MexAM1_META1p1729	fch	AM1	H4F pathway	Methenyl-H4F cyclohydrolase	83	82	83	82	81	83	83	82	85	80	82	80	79	0	79	84	83	82	86	88	82	83	88	90	90	89	82	92	88	97	97	96	94	94	99	0	92	90	92	90	92	89	88	88
83	MexAM1_META1p2852	folA	AM1	H4F pathway	Dihydrofolate reductase	75	75	75	77	74	73	74	76	75	0	73	68	72	66	71	70	70	69	72	70	72	70	73	75	68	71	71	78	69	84	0	86	89	90	95	84	78	80	78	79	76	74	76	75
84	MexAM1_META1p1755	fhcC	AM1	H4MPT pathway	Formyltransferase/hydrolase complex,gamma subunit	71	70	70	71	71	72	69	69	72	73	73	71	73	71	72	70	69	72	75	75	72	69	75	73	0	77	0	87	71	94	94	94	94	94	99	91	88	88	87	85	79	77	78	78
85	MexAM1_META1p1756	fhcD	AM1	H4MPT pathway	Formyltransferase/hydrolase complex, delta subunit	89	90	90	90	91	91	90	90	88	89	89	91	90	90	90	89	91	91	90	91	92	93	92	93	0	92	92	95	92	97	94	96	96	96	100	96	95	96	95	95	94	92	92	91
86	MexAM1_META1p1757	fhcA	AM1	H4MPT pathway	Formyltransferase/hydrolase complex, alpha subunit	79	79	79	80	80	80	80	79	78	79	79	80	78	80	78	81	82	82	82	81	82	82	89	85	84	84	84	96	84	98	97	97	98	98	99	95	97	97	96	97	89	89	89	88
87	MexAM1_META1p1758	fhcB	AM1	H4MPT pathway	Formyltransferase/hydrolase complex,beta subunit	55	55	55	53	53	54	52	54	54	53	54	56	54	56	54	55	53	54	55	55	57	59	65	65	61	66	68	86	58	88	89	91	90	91	99	89	83	85	86	85	74	67	67	67
88	MexAM1_META1p1760	mptG	AM1	H4MPT pathway	Ribofuranosylaminobenzene, 5'-phosphate synthase	76	76	76	71	74	72	73	69	67	71	71	69	67	68	66	72	71	72	70	69	75	73	79	78	77	74	76	87	72	90	88	90	91	91	99	90	87	88	90	86	83	76	76	74
89	MexAM1_META1p1761	mtdB	AM1	H4MPT pathway	Methylene-H4MPT dehydrogenase	87	87	87	87	87	87	87	0	87	87	87	86	87	86	86	88	88	87	88	88	84	87	89	89	90	89	88	95	92	98	98	99	97	98	99	95	95	96	95	94	92	89	89	89
90	MexAM1_META1p1762	orfY	AM1	H4MPT pathway	Unknown	59	59	59	59	59	58	59	61	57	57	59	56	56	58	55	64	62	65	63	64	62	61	61	61	61	60	62	66	63	89	87	0	85	0	0	0	0	0	66	0	69	64	66	0
91	MexAM1_META1p1763	mch	AM1	H4MPT pathway	Methenyl-H4MPT cyclohydrolase	84	84	84	85	84	84	83	85	83	85	84	83	84	83	84	84	83	83	84	84	83	83	84	84	83	82	0	92	84	95	95	98	96	97	100	94	93	94	92	94	87	88	88	86
92	MexAM1_META1p1764	orf5	AM1	H4MPT pathway	H4MPT biosynthesis	82	83	83	82	82	83	82	81	83	82	81	79	80	79	79	84	85	84	85	86	87	86	88	86	89	86	86	94	83	98	97	96	97	98	100	96	95	95	94	96	89	86	85	88
93	MexAM1_META1p1765	orf7	AM1	H4MPT pathway	Unknown	66	66	68	68	70	67	68	70	69	71	68	65	63	68	66	73	72	71	68	68	72	67	68	67	70	70	67	81	70	86	90	0	84	84	99	80	80	80	81	81	73	71	70	71
94	MexAM1_META1p1766	fae	AM1	H4MPT pathway	Formaldehyde activating enzyme	96	96	96	97	96	96	96	0	96	97	96	94	95	0	94	95	96	96	96	96	97	95	97	96	96	96	95	95	96	98	97	99	97	97	100	96	99	95	95	95	96	94	94	94
95	MexAM1_META1p1767	orf17	AM1	H4MPT pathway	Unknown	64	64	64	64	64	65	63	62	68	67	66	65	65	66	65	69	69	65	67	68	71	69	62	64	67	70	71	78	67	87	88	85	84	84	95	81	79	82	79	78	66	65	67	66
96	MexAM1_META1p1768	orf9	AM1	H4MPT pathway	H4MPT biosynthesis	69	69	69	66	69	70	68	71	67	72	71	68	69	67	69	75	76	74	73	72	73	74	77	74	72	76	74	81	76	92	88	91	91	92	97	89	82	80	80	80	77	75	76	79
97	MexAM1_META1p1770		AM1	H4MPT pathway	Homolog of mxaE	62	61	62	64	66	64	64	64	61	65	65	61	62	63	64	65	62	66	65	65	66	73	67	69	67	68	67	72	65	85	79	86	88	88	96	89	78	79	72	72	76	69	66	69
98	MexAM1_META1p1771		AM1	H4MPT pathway	Homolog of mxaD	58	59	59	60	60	60	61	60	61	62	60	63	63	63	61	86	86	88	87	88	69	86	76	76	78	76	76	91	72	94	95	99	97	96	99	91	93	93	91	90	91	85	85	86
99	MexAM1_META1p1772		AM1	H4MPT pathway	Homolog of mxaD	58	59	59	61	61	60	60	61	60	60	61	56	54	57	56	50	51	52	0	52	0	50	54	52	53	52	0	0	0	90	50	90	86	86	99	81	0	72	0	72	0	0	61	58
100	MexAM1_META1p1773	orf19	AM1	H4MPT pathway	H4MPT biosynthesis	73	73	74	74	75	72	73	74	72	72	72	71	70	73	72	76	77	79	76	76	74	81	75	72	74	75	75	88	74	91	0	94	93	92	98	87	88	90	88	87	80	82	81	80
101	MexAM1_META1p1774	orf20	AM1	H4MPT pathway	H4MPT biosynthesis	78	79	79	80	79	80	79	80	78	79	79	80	80	79	78	81	82	81	80	80	81	82	83	83	82	82	83	87	82	95	0	95	96	96	99	93	87	88	87	87	85	84	82	81
102	MexAM1_META1p1775	orf21	AM1	H4MPT pathway	H4MPT biosynthesis	52	52	52	55	56	55	55	53	52	61	59	54	52	58	59	59	59	62	69	66	0	0	55	52	57	60	61	70	57	75	0	71	74	73	94	75	73	68	69	70	69	59	60	63
103	MexAM1_META1p1776	orf22	AM1	H4MPT pathway	H4MPT biosynthesis	59	59	58	59	61	58	58	56	61	56	60	54	57	51	58	59	61	58	58	61	62	59	58	59	62	59	58	71	56	82	85	86	82	82	97	80	70	68	71	66	60	64	60	60
104	MexAM1_META1p3700	phaA	AM1	Serine / EMC pathway	Beta-ketothiolase	94	94	94	94	94	93	94	94	93	93	93	92	92	92	93	93	93	92	93	93	93	92	93	93	94	94	51	96	92	98	97	98	98	98	99	97	97	96	96	98	95	91	91	94
105	MexAM1_META1p0756	qscR	AM1	Serine cycle	Serine cycle transcriptional regulator	81	81	81	81	81	81	81	81	78	81	81	76	79	79	79	80	83	83	0	85	84	84	83	85	85	86	86	87	81	96	95	94	96	96	93	95	89	89	87	91	88	88	87	88
106	MexAM1_META1p1537	mdh	AM1	Serine cycle	Malate dehydrogenase	90	90	90	90	90	90	90	90	89	89	89	90	90	0	90	92	93	92	90	90	94	91	95	92	93	93	93	95	90	97	98	97	96	96	100	95	96	96	95	95	97	96	95	95
107	MexAM1_META1p1726	sga	AM1	Serine cycle	Serine glyoxylate aminotransferase	82	82	82	82	82	83	83	83	83	82	82	82	82	82	82	89	89	89	89	89	84	91	91	91	90	90	90	90	86	96	96	97	97	97	99	98	90	97	90	98	94	90	90	88
108	MexAM1_META1p1727	hpr	AM1	Serine cycle	Hydroxypyruvate reductase	92	92	92	92	93	92	92	91	92	91	91	87	88	88	87	92	92	92	94	94	89	90	89	90	89	88	90	98	88	98	98	98	98	98	99	97	98	99	98	99	95	88	87	88
109	MexAM1_META1p1730	mtkA	AM1	Serine cycle	Malate thiokinase, alpha subunit	95	95	95	96	96	96	95	95	95	95	95	95	94	94	94	94	94	93	95	95	96	96	96	96	95	95	0	97	96	99	98	99	99	99	100	98	96	97	97	97	97	91	91	91
110	MexAM1_META1p1731	mtkB	AM1	Serine cycle	Malate thiokinase, beta subunit	91	91	91	92	92	93	91	91	91	90	91	92	93	0	93	91	90	91	92	92	93	91	90	90	90	90	90	98	94	99	99	99	99	99	100	0	98	98	98	98	95	91	91	93
111	MexAM1_META1p1732	ppc	AM1	Serine cycle	PEP carboxylase	81	81	81	81	81	81	81	81	81	80	81	82	82	83	83	84	84	84	84	84	84	85	82	82	81	82	82	91	82	97	97	97	97	97	99	95	95	94	91	93	87	85	85	85
112	MexAM1_META1p1733	mcl	AM1	Serine cycle	Malyl-CoA lyase/beta-malyl-CoA lyase	95	95	95	94	96	95	94	0	95	95	95	95	96	95	96	93	92	92	94	92	92	92	94	94	93	95	94	0	91	98	98	98	99	99	100	98	94	93	94	93	95	93	91	91
113	MexAM1_META1p2944	gck	AM1	Serine cycle	Glycerate kinase	79	79	79	80	81	80	80	80	80	80	80	79	78	79	79	84	84	84	84	84	83	85	84	84	84	86	84	94	85	96	95	95	96	97	98	95	93	94	94	95	87	0	85	0
114	MexAM1_META1p2984	eno	AM1	Serine cycle	Enolase	88	88	88	89	88	89	87	88	88	89	89	88	88	88	88	91	92	92	90	91	89	90	90	90	90	91	90	97	92	98	97	99	98	98	100	96	97	96	97	96	91	93	93	93
115	MexAM1_META1p3384	glyA	AM1	Serine cycle	Serine hydroxymethyltrasferase	90	90	90	90	89	90	88	89	88	88	89	90	90	89	90	91	90	90	91	90	89	91	91	91	90	91	92	94	91	97	97	97	97	97	100	96	95	94	94	95	93	91	91	90
116	MexAM1_META1p1734		AM1	Serine cycle	Hypothetical protein	0	0	0	0	85	0	0	0	0	0	0	0	0	0	0	84	0	85	0	0	0	0	80	0	83	85	0	0	0	87	0	88	91	91	97	0	0	0	0	0	0	0	0	0
117	MexAM1_META1p2857	fumC	AM1	TCA / EMC cycle	Fumarase C	91	91	91	92	92	89	91	90	90	91	90	90	90	90	90	92	93	93	92	92	92	90	87	89	88	89	0	95	92	98	0	99	96	96	99	95	95	95	95	95	93	93	92	90
118	MexAM1_META1p3859	sdhC	AM1	TCA cycle	Succinate dehydrogenase, cytochrome b556 subunit	79	79	79	78	78	79	78	78	80	80	80	79	77	0	76	77	75	77	77	77	85	80	77	77	77	79	78	87	77	95	95	95	95	95	98	91	89	89	87	88	86	82	81	81
119	MexAM1_META1p3860	sdhD	AM1	TCA cycle	Succinate dehydrogenase, membrane anchor subunit	63	62	63	63	60	60	62	63	65	64	64	70	67	69	68	68	68	68	67	75	72	74	76	76	76	76	79	90	76	99	97	99	99	99	100	94	91	91	90	91	82	79	79	80
120	MexAM1_META1p3861	sdhA	AM1	TCA cycle	Succinate dehydrogenase, flavoprotein subunit	91	91	91	91	91	91	91	91	92	91	91	90	91	91	91	84	91	91	91	91	91	91	93	92	92	92	92	95	92	98	97	99	98	98	99	97	94	95	95	94	95	91	91	91
121	MexAM1_META1p3863	sdhB	AM1	TCA cycle	Succinate dehydrogenase,iron-sulfur subunit	92	92	92	92	92	92	91	91	91	92	92	92	92	0	92	93	93	93	93	93	85	85	88	86	86	86	86	96	92	99	97	97	98	98	99	96	97	96	96	96	95	93	93	93
122	MexAM1_META1p0172	pccB	AM1	EMC pathway	Propionyl-CoA carboxylase beta subunit	95	95	95	95	94	95	95	95	96	96	96	95	96	0	95	96	96	96	95	95	96	0	96	96	96	97	97	98	97	99	0	99	99	99	100	99	97	97	98	99	97	95	95	95
123	MexAM1_META1p0178	ccr	AM1	EMC pathway	Crotonyl-CoA carboxylase/reductase	94	94	94	93	93	93	94	93	93	96	94	94	93	0	93	94	93	94	95	95	93	92	95	94	94	94	93	97	94	99	98	98	98	98	100	99	96	97	97	97	99	83	82	83
124	MexAM1_META1p0180	ecm	AM1	EMC pathway	Ethylmalonyl-CoA mutase	90	90	90	89	90	90	90	91	88	87	89	86	90	89	89	92	92	90	93	92	88	82	89	89	88	91	89	93	89	97	97	97	97	97	100	96	92	93	93	93	95	92	92	88
125	MexAM1_META1p0188	meaB	AM1	EMC pathway	Methylmalonyl-CoA mutase accessory protein	86	86	86	86	86	85	87	86	85	85	86	87	86	85	85	88	88	89	89	88	88	88	90	89	89	89	91	93	89	97	97	97	97	97	99	96	92	92	93	92	95	88	87	89
126	MexAM1_META1p0839	epi	AM1	EMC pathway	Ethylmalonyl-CoA/methylmalonyl-CoA epimerase	86	86	86	86	85	86	86	87	84	85	85	86	87	84	85	83	84	85	84	84	82	82	85	86	85	85	85	0	73	99	100	99	98	98	100	98	98	99	99	99	98	93	94	96
127	MexAM1_META1p2390	mcmB	AM1	EMC pathway	Methylmalonyl-CoA mutase, beta subunit	69	69	69	69	70	69	68	69	68	68	68	66	67	66	69	71	71	71	72	71	70	70	71	71	73	70	0	83	69	90	90	89	89	91	98	90	83	83	83	83	78	75	76	77
128	MexAM1_META1p3203	pccA	AM1	EMC pathway	Propionyl-CoA carboxylase, alpha subunit	87	87	87	87	86	87	86	86	87	87	87	87	87	88	87	88	88	89	87	87	86	87	89	89	89	88	88	91	88	95	96	95	96	96	99	94	92	92	91	92	90	89	87	88
129	MexAM1_META1p3675	croR	AM1	EMC pathway	Crotonase	89	89	89	89	89	89	89	89	89	89	89	86	87	0	86	89	88	88	90	88	90	90	91	90	91	92	0	97	90	99	98	99	99	99	100	0	97	97	97	97	99	95	95	92
130	MexAM1_META1p3701	phaB	AM1	EMC pathway	Acetoacetyl-CoA reductase	95	95	95	98	96	96	96	95	87	88	91	94	95	93	94	97	97	95	97	97	83	95	91	90	92	91	0	98	90	99	98	98	99	99	99	98	97	97	98	98	95	89	90	89
131	MexAM1_META1p4153	mcd	AM1	EMC pathway	Mesaconyl-CoA hydratase	88	87	87	87	87	87	86	87	86	86	87	86	85	86	85	86	86	86	87	86	88	87	89	89	89	88	89	94	85	97	96	96	97	97	99	96	94	94	94	97	92	92	90	91
132	MexAM1_META1p5251	mcmA	AM1	EMC pathway	Methylmalonyl-CoA mutase, alpha subunit	88	88	88	88	88	89	88	88	89	89	89	88	89	89	89	91	91	92	92	92	91	91	89	90	89	90	89	95	88	99	98	99	99	99	99	97	96	95	95	95	95	92	92	91
133	MexAM1_META1p2223	msd	AM1	EMC pathway	Methylsuccinyl-CoA dehydrogenase	84	84	84	84	85	84	84	85	84	85	84	83	82	82	83	86	86	86	86	87	84	85	85	84	86	85	85	93	83	95	94	95	96	96	99	94	93	93	93	92	86	86	86	86
134	MOC_1898	acdS	CBMB20T	ACC deaminase	Acc deaminase	100	99	100	98	99	99	99	98	96	98	99	92	90	91	0	94	0	0	94	94	90	0	0	0	0	0	0	0	0	0	0	0	0	0	0	0	0	0	0	0	0	0	0	0
135	MexAM1_META1p2360	DcyD	AM1	D-cysteine desulfhydrase	D-cysteine desulfhydrase	0	0	0	0	70	71	70	0	0	71	0	0	0	0	0	0	0	72	70	72	71	75	71	74	72	74	0	87	0	94	94	94	92	93	98	88	85	85	87	87	0	75	75	76
136	MexAM1_META1p1169	celC	AM1	Cellulase	Cellulase	0	0	0	79	75	0	0	0	0	59	0	0	0	0	0	77	85	83	57	82	0	0	80	61	81	82	86	62	80	92	93	91	93	93	99	90	0	62	62	59	82	0	0	0
137	Maq22A_1p38150	bglC	22A	Cellulase	Endoglucanase, cellulase	0	0	0	0	0	0	0	0	0	0	0	0	0	0	0	68	64	67	0	0	0	0	0	0	0	0	0	0	0	0	0	0	0	0	0	0	0	0	0	0	0	0	0	0
138	Maq22A_2p41770		22A	Cellulase	Cellulase	0	0	0	54	53	0	0	0	0	58	0	0	0	0	0	0	55	52	58	59	0	0	57	56	55	59	56	57	57	57	56	56	56	56	55	57	0	57	57	61	54	0	0	0
139	Maq22A_2p42730	celA	22A	Cellulase	EndoglucanaseY	0	0	0	0	0	0	0	0	0	0	0	0	0	0	0	0	0	0	0	0	0	0	0	0	0	0	0	0	0	0	0	0	0	0	0	0	0	0	0	0	0	0	0	0
140	MOC_5190	mia1	CBMB20T	Cytokinin synthesis	Isopentenyl tRNA transferase	99	99	100	89	87	90	88	88	88	88	88	81	80	82	80	79	78	80	81	80	76	78	76	77	76	74	68	0	71	72	73	72	71	71	71	70	71	71	69	68	74	68	68	70
141	Mnod_1238		ORS 2060	IAA synthesis	L-tryptophan decarboxylase	0	0	0	0	0	0	0	0	0	0	0	0	0	0	0	0	0	0	0	0	0	0	0	0	0	0	0	0	0	0	0	0	0	0	0	0	0	0	0	0	0	0	0	0
142	MexAM1_META1p4817		AM1	IAA synthesis	Monoamine oxidase	0	0	0	80	85	83	83	0	0	82	0	0	79	79	0	85	84	0	0	86	82	0	0	82	0	0	0	84	0	82	0	0	84	0	97	86	0	0	84	0	0	0	0	0
143	Mnod_0239		ORS 2060	IAA synthesis	Aldehyde dehydrogenase	0	0	0	0	0	0	0	0	0	0	0	0	0	0	0	0	0	0	0	0	0	0	0	0	0	66	0	0	0	0	0	0	0	0	0	0	0	0	0	0	0	0	0	0
144	Mnod_4579		ORS 2060	IAA synthesis	Monoamine oxidase	58	58	58	58	57	57	59	59	59	58	59	57	57	58	58	0	0	0	0	0	56	59	0	0	0	62	0	57	0	0	0	0	0	0	0	0	0	0	57	0	0	0	0	0
145	MOC_0996		CBMB20T	IAA synthesis	Monoamine oxidase	99	99	99	82	81	82	81	80	79	80	82	70	67	74	73	0	0	0	0	0	65	69	0	0	0	67	0	0	0	0	0	0	0	0	0	0	0	0	0	0	0	0	0	0
146	MOC_5534		CBMB20T	IAA synthesis	Aldehyde dehydrogenase	100	99	100	97	0	0	96	96	86	96	87	0	89	90	87	0	0	0	0	0	0	0	0	0	0	0	0	0	0	0	0	0	0	0	0	0	0	0	0	0	0	0	0	0
147	MexAM1_META1p4514		AM1	Pectin metabolism	Pectate lyase	0	0	0	0	0	0	0	0	0	0	0	0	0	0	0	0	0	0	0	0	0	0	0	0	0	55	0	54	0	87	85	0	87	86	94	74	0	0	54	0	0	0	0	0
148	Maq22A_1p31895	egtB	22A	ergothioneine synthesis	Hercynine oxygenase	69	70	69	71	70	70	70	69	70	69	69	70	70	69	70	69	69	70	71	71	73	71	76	74	75	72	72	67	74	69	69	71	70	70	70	70	68	68	67	69	73	73	73	71
149	Maq22A_1p31890	egtD	22A	ergothioneine synthesis	Histidine N-alpha-methyltransferase	67	66	67	67	67	67	70	69	68	67	68	65	67	66	65	71	72	72	68	69	70	69	72	72	70	71	71	71	68	69	72	70	68	68	66	64	69	70	71	68	67	64	64	66
150	MOC_4484		CBMB20T	ROS protection	Glutathione peroxidase	99	100	100	94	92	93	95	93	89	84	85	67	68	68	67	82	83	84	81	82	89	86	81	75	76	78	76	65	73	67	0	68	68	66	70	67	65	66	65	66	73	68	68	67
151	MOC_5157		CBMB20T	ROS protection	Glutathione disulfide reductase	100	100	100	99	99	98	99	0	95	95	98	97	97	96	97	93	94	94	95	94	93	97	96	96	96	96	96	91	92	92	91	91	92	92	92	92	91	90	91	90	90	85	85	86
152	MOC_2537		CBMB20T	ROS protection	UV damage repair	99	100	100	96	91	89	92	90	91	91	92	84	85	84	83	75	75	75	74	73	75	81	72	72	72	74	73	68	71	69	70	68	68	68	67	69	66	67	68	69	69	67	67	66
153	MOC_1064		CBMB20T	ROS protection	Glutathione peroxidase	99	97	99	90	85	81	80	86	77	78	77	69	68	70	66	71	72	74	69	72	73	72	77	74	76	73	73	70	68	72	74	73	74	74	71	73	72	73	70	72	76	72	72	77
154	MOC_3063		CBMB20T	ROS protection	Glutathione disulfide reductase	99	99	100	95	92	92	91	92	92	91	90	84	84	84	85	83	84	84	84	84	84	84	82	83	84	84	83	77	83	75	76	77	76	76	76	77	78	77	77	77	80	79	80	78
155	MexAM1_META1p3699	phaR	AM1	PHB synthesis	PHB synthesis regulator/acetyl-CoA flux	80	80	80	80	75	78	78	78	74	75	75	76	79	0	79	74	73	75	77	77	74	78	79	82	82	83	85	87	79	91	0	90	90	90	99	91	87	89	87	87	82	81	79	79
156	MexAM1_META1p1433	meaD	AM1	Vitamin B12 synthesis	ATP:cob(I)alamin adenosyltransferase	81	81	81	81	80	78	79	81	79	81	80	77	78	76	77	85	85	84	79	81	82	80	81	82	82	83	82	92	82	95	98	96	97	97	99	93	93	93	92	92	87	81	82	82
157	MOC_0504		CBMB20T	Antifungal activity	Chitinase	99	99	99	0	0	0	77	76	0	0	73	0	0	0	76	0	0	0	0	0	0	0	0	0	0	0	0	0	0	0	0	0	0	0	0	0	0	0	0	0	0	0	0	62
The values represent identity percentages against the query sequences, analyzed with blastP.
Since pqqA is a small gene and sometimes it is not annotated in the genome data in NCBI, tblastN was used.
Source: AM1, Mr. extorquens strain AM1; PA1, Mr. extorquens strain PA1; CBMB20T, Mb. oryzae CBMB20; 22A, Mb. aquaticum strain 22A; ORS2060, Mb. nodulans ORS2060.
[truncated: 23 more columns]
